# Supplementary material for: A Highly Efficient Workflow for Detecting and Identifying Sequence Variants in Therapeutic Proteins with a High Resolution LC-MS/MS Method
Source: Molecules. 2023 Apr 12;28(8):3392. doi: 10.3390/molecules28083392 (PMC10144261; doi:10.3390/molecules28083392)
Supplement: Supplementary file 1 [file molecules-28-03392-s001.zip]

Archive with 1 entries (1 files):
- molecules-2316356-supplementary.pdf
